# Supplementary material for: The effects of pelvic belt use on pelvic alignment during and after pregnancy: a prospective longitudinal cohort study
Source: BMC Pregnancy Childbirth. 2019 Aug 22;19:305. doi: 10.1186/s12884-019-2457-6 (PMC6704663; doi:10.1186/s12884-019-2457-6)
Supplement: Supplementary file 1 — The amount of change of pelvic alignment from pregnancy to postpartum periods. (XLSX 11 kb) [file 12884_2019_2457_MOESM1_ESM.xlsx]

## Sheet: Supple 1
Additional file 1. The amount of change of pelvic alignment from pregnancy to postpartum periods
	ALL		BAC	BC	AC	NU	p value
	n = 201		n = 32	n = 21	n = 69	n = 79
Anterior pelvic width (cm)	-1.162 ± 0.185		-0.844 ± 0.442	-0.514 ± 0.561	-1.036 ± 0.298	-1.572 ± 0.313	0.279
Posterior pelvic width (cm)	-0.167 ± 0.275		-0.263 ± 0.844	-0.548 ± 0.857	0.545 ± 0.458	-0.648 ± 0.398	0.293
Pelvic asymmetry (°)	0.005 ± 0.322		-2.219 ± 0.875 †1	-0.810 ± 0.608	1.159 ± 0.634 †1	0.114 ± 0.423	0.005
Grouping by use of pelvic belt; BAC: Before and After Childbirth group, BC: Before Childbirth group, AC: After Childbirth group, NU: Non-Use group
Values are shown as mean ± standard error.
The data in bold is statisticaly significant. †1 p value for Tukey's test = 0.003.
