# Supplementary material for: The effects of pelvic belt use on pelvic alignment during and after pregnancy: a prospective longitudinal cohort study
Source: BMC Pregnancy Childbirth. 2019 Aug 22;19:305. doi: 10.1186/s12884-019-2457-6 (PMC6704663; doi:10.1186/s12884-019-2457-6)
Supplement: Supplementary file 3 — Results of correlation analysis of change in pelvic alignment and birth weight. (XLSX 11 kb) [file 12884_2019_2457_MOESM3_ESM.xlsx]

## Sheet: Supple 2
Additional file 3. Results of correlation analysis of change in pelvic alignment and birth weight
	Changes in pelvic alignment	r		p value
Birth weight (kg)	Anterior pelvic width (cm)	0.142		0.049
	Anterior pelvic width [divided by height] (cm/m)	0.150		0.038
	Posterior pelvic width (cm)	0.060		0.192
	Posterior pelvic width [divided by height] (cm/m)	0.087		0.231
	Pelvic asymmetry (°)	-0.013		0.859
The changes in pelvic alignment between each investigation period (from late pregnancy to 1 month after childbirth) were investigated .
Values are shown as mean ± standard error.
Spearman's rank correlation was used in the analysis.
The data in bold is statisticaly significant.
